# Supplementary material for: Soft Liquid Metal-Based Conducting Composite with Robust Electrical Durability for a Wearable Electrocardiogram Sensor
Source: Polymers (Basel). 2022 Aug 20;14(16):3409. doi: 10.3390/polym14163409 (PMC9416678; doi:10.3390/polym14163409)
Supplement: Supplementary file 1 [file polymers-14-03409-s001.zip]

Archive with 1 entries (1 files):
- polymers-1871425-supplementary.pdf
